# Supplementary material for: Characterizing Macrophages Diversity in COVID-19 Patients Using Deep Learning
Source: Genes (Basel). 2022 Dec 1;13(12):2264. doi: 10.3390/genes13122264 (PMC9777824; doi:10.3390/genes13122264)
Supplement: Supplementary file 1 [file genes-13-02264-s001.zip]

Archive with 1 entries (1 files):
- genes-1947304-supplementary.pdf
